# Supplementary material for: Different B cell subpopulations show distinct patterns in their IgH repertoire metrics
Source: eLife. 2021 Oct 18;10:e73111. doi: 10.7554/eLife.73111 (PMC8560093; doi:10.7554/eLife.73111)
Supplement: Figure 4—source data 1. [file elife-73111-fig4-data1.zip]

Archive with 1 entries (1 files):
- elife-73111-fig4-data1.zip.out
